# Supplementary material for: Novel Chemically Modified Curcumin (CMC) Analogs Exhibit Anti-Melanogenic Activity in Primary Human Melanocytes
Source: Int J Mol Sci. 2021 Jun 3;22(11):6043. doi: 10.3390/ijms22116043 (PMC8199869; doi:10.3390/ijms22116043)
Supplement: Supplementary file 1 [file ijms-22-06043-s001.zip]

Archive with 1 entries (1 files):
- ijms-1232843-supplementary.pdf
